# Supplementary material for: A Novel Physical Mobility Task to Assess Freezers in Parkinson’s Disease
Source: Healthcare (Basel). 2023 Jan 31;11(3):409. doi: 10.3390/healthcare11030409 (PMC9914147; doi:10.3390/healthcare11030409)
Supplement: Supplementary file 1 [file healthcare-11-00409-s001.zip]

Archive with 2 entries (2 files):
- audio60s.mp3
- supplementary tables.pdf
